# Supplementary material for: A Rhodamine B-Based “Turn-On” Fluorescent Probe for Selective Fe3+ Ions Detection
Source: Sensors (Basel). 2025 May 31;25(11):3477. doi: 10.3390/s25113477 (PMC12158345; doi:10.3390/s25113477)
Supplement: Supplementary file 1 [file sensors-25-03477-s001.zip]

Archive with 1 entries (1 files):
- sensors-3647916-supplementary.pdf
